# Supplementary material for: In Vivo Inflammation Caused by Achromobacter spp. Cystic Fibrosis Clinical Isolates Exhibiting Different Pathogenic Characteristics
Source: Int J Mol Sci. 2023 Apr 18;24(8):7432. doi: 10.3390/ijms24087432 (PMC10139000; doi:10.3390/ijms24087432)
Supplement: Supplementary file 1 [file ijms-24-07432-s001.zip]

Archive with 1 entries (1 files):
- ijms-2296284-supplementary.pdf
